# Supplementary material for: Novel Detection Method for Circulating EGFR Tumor DNA Using Gravitationally Condensed Gold Nanoparticles and Catalytic Walker DNA
Source: Materials (Basel). 2022 May 5;15(9):3301. doi: 10.3390/ma15093301 (PMC9101948; doi:10.3390/ma15093301)
Supplement: Supplementary file 1 [file materials-15-03301-s001.zip]

Archive with 1 entries (1 files):
- materials-1637607-supplementary.pdf
